# Supplementary material for: Chronic Heat Stress Can Induce Conjugation of a Novel ermB-Containing ICEFZMF, Increasing Resistance to Erythromycin Among Enterococcus Strains in Diverse Intestinal Segments in the Mouse Model
Source: Antibiotics (Basel). 2025 Apr 30;14(5):460. doi: 10.3390/antibiotics14050460 (PMC12108523; doi:10.3390/antibiotics14050460)
Supplement: Supplementary file 1 [file antibiotics-14-00460-s001.zip]

Archive with 1 entries (1 files):
- antibiotics-3554498-supplementary.pdf
